# Supplementary material for: Eugenol β-Amino/β-Alkoxy Alcohols with Selective Anticancer Activity
Source: Int J Mol Sci. 2022 Mar 29;23(7):3759. doi: 10.3390/ijms23073759 (PMC8999083; doi:10.3390/ijms23073759)
Supplement: Supplementary file 1 [file ijms-23-03759-s001.zip]

Archive with 1 entries (1 files):
- ijms-1633318-supplementary.pdf
